# Supplementary material for: Research Progress on High-Protein Peanut (Arachis hypogaea L.) Varieties in China
Source: Plants (Basel). 2025 Sep 19;14(18):2917. doi: 10.3390/plants14182917 (PMC12473253; doi:10.3390/plants14182917)
Supplement: Supplementary file 1 [file plants-14-02917-s001.zip]

Archive with 1 entries (1 files):
- plants-3850133-supplementary.xlsx
