# Supplementary material for: Research Progress on High-Protein Peanut (Arachis hypogaea L.) Varieties in China
Source: Plants (Basel). 2025 Sep 19;14(18):2917. doi: 10.3390/plants14182917 (PMC12473253; doi:10.3390/plants14182917)
Supplement: Supplementary file 1 [file plants-14-02917-s001.zip › plants-3850133-supplementary.xlsx]

## Sheet: Sheet1
Variety name	Growth period	Main stem height	Lateral branch length	Total number of branches	Fruiting branch	Number of full pods per plant	Hundred-pod weight	Hundred-seed weight	Kernel rate	Oil	Protein	Oleic acid	Linoleic acid	First cycle yield of pod	Second cycle yield of pod	First cycle yield of seed	Second cycle yield of seed	Disease Resistance	Suitable Growing Regions	Province	Source institution
Baiyuanhua 10	112.75	49.31	54.02	4.28		18.53	119.55	40.51	70.69	50.44	32.92			336.555	288.936	242.05	2006.66	Resistant to bacterial wilt, moderately resistant to leaf spot.	Suitable for spring sowing in Changchun, Siping, Songyuan, and Baicheng, Jilin Province.	Jilin Province	Baicheng Academy of Agricultural Sciences, Jilin Province
Baiyuanhua 12	108	37.67	39.26	4.4	4	13.1	193.09	49.39	69.68	53.67	29.9	38	41.7	187.8	213.7	129	149.6	Moderately resistant to bacterial wilt, highly resistant to leaf spot, highly resistant to rust, moderately resistant to stem rot, moderately resistant to root rot.	Suitable for spring sowing in Changchun, Siping, Songyuan, and Baicheng, Jilin Province.	Jilin Province	Baicheng Academy of Agricultural Sciences, Jilin Province
Baiyuanhua 8	120.4	26.63	28.19	4.9		11.01	170.39	51.5	71.57	50.94	32.57			290.23	252.98	214.19	175.39	Highly resistant to leaf spot, immune to rust.	Suitable for early-maturing peanut areas in Jilin Province, spring sowing.	Jilin Province	Baicheng Academy of Agricultural Sciences, Jilin Province
Baiyuanhua 9	110.1	41.92	44.27	5.16	14.48		192.83	52.28	69.63	53.99	29.88			369.54	349.057	247.185	252.613	Moderately resistant to bacterial wilt, resistant to leaf spot.	Changchun, Siping, Songyuan, and Baicheng regions in Jilin Province.	Jilin Province	Baicheng Academy of Agricultural Sciences, Jilin Province
Baihua 1	112	50.3	56.5	9~11	7.8	18.5	198.3	85.2	73.2	49.6	28.7	38.9	37.6	315.3	357.6	230.2	261	Moderately resistant to bacterial wilt, moderately resistant to leaf spot, moderately susceptible to rust.	Suitable for spring and summer sowing in Henan Province.	Henan Province	Henan Baize Agriculture Technology limited liability company
Bangnong 1	115	58.6	67.5	10～12	7.5	13.6	195.6	88.4	74.2	48.6	30.2	45.3	36.8	310.2	326.8	230.2	242.5	Moderately resistant to bacterial wilt, moderately resistant to leaf spot, susceptible to rust.	Suitable for spring sowing, intercropping with wheat, and direct sowing after wheat in Henan Province.	Henan Province	Henan Bangnong Seed limited liability company
Changhua 2	120	64.8	55	10	8	16.6	225.5	102.7	70.4	51.67	29.2	59.2	21.1	385.1	292.12	269.4	183.64	Moderately resistant to bacterial wilt, moderately resistant to leaf spot, highly resistant to rust.	Suitable for spring and summer planting in Jiangxi peanut areas.	Jiangxi Province	Jiangxi Agricultural University
Changhua 3	119	55.6	56.4	8	6.2	17.8	183.8	66.3	65.9	51.09	29.9	45.6	32.4	382.9	307.5	280.7	204.1	Highly resistant to bacterial wilt, moderately susceptible to leaf spot, highly resistant to rust.	Suitable for spring and summer planting in Jiangxi peanut areas.	Jiangxi Province	Jiangxi Agricultural University
CDFY 99	119	51.8	49.9		8.1	18	69.9	169.7	75.1	55.46	28.43	45.6	36.6	261.33	268.41	183.53	186.72	Resistant to bacterial wilt, leaf spot, and rust.	Suitable for spring sowing in Guangxi, Guangdong, and Hunan peanut areas.	Guangxi Zhuang Autonomous Region	Guangxi Fengnong Seed Industry limited liability company
Fuhua 2	108	40～45		4～6	4～5		190	55～60	65～68	51.4	29.02	36.95	42.62	200.8	203.2	136.5	138.2	Highly resistant to bacterial wilt, moderately resistant to leaf spot, moderately resistant to web blotch, stem rot, and root rot.	Suitable for spring sowing in major peanut-producing areas such as Jilin, Heilongjiang, Inner Mongolia, Xinjiang, and Jiangsu.	Jilin Province	Fuyu County Silihong Research Center, Jilin Province
Fuhua 1	105	45	47	4～6	4～5		160		70.5	47.46	31.29	36.99	41.18	179.3	185.5	125.5	129.9	Highly resistant to bacterial wilt, moderately resistant to leaf spot, no rust, moderately resistant to web blotch, stem rot, and root rot.	Suitable for spring sowing in major peanut-producing areas such as Jilin, Heilongjiang, Inner Mongolia, and Guangdong.	Jilin Province	Fuyu County Silihong Research Center, Jilin Province
Fenghua 6	122	34	36	7			183	78	75	52.5	31.6			332.1	280.6	246.4	204.4	Resistant to bacterial wilt, moderately resistant to leaf spot, moderately resistant to rust.	Suitable for spring and summer planting in Shandong, Henan, Hebei, Anhui, and Jiangsu.	Shandong Province	Shandong Agricultural University
Fenghua 4	124	36.7	41.4	8			175.8	71.5	73.2	52.03	28.83			311.8	287.5	229.08	209.95	Resistant to bacterial wilt, moderately resistant to leaf spot, moderately resistant to rust.	Suitable for spring and summer planting in Shandong, Henan, Hebei, Anhui, and Jiangsu.	Shandong Province	Shandong Agricultural University
Fenghua 3	130	45	48	8			250	102		51.5	28.8			344.1	349.8	254.3	255.5	Resistant to bacterial wilt, moderately resistant to leaf spot, susceptible to rust.	Suitable for spring and summer planting in Shandong, Henan, Hebei, Anhui, and Jiangsu.	Shandong Province	Shandong Agricultural University
Fenghua 2	128	40	45	8			181.2	75.7	73.7	52.03	28.83			315.5	284.1	231.5	208	Resistant to bacterial wilt, moderately resistant to leaf spot, moderately resistant to rust.	Suitable for spring and summer planting in Shandong, Henan, Hebei, Anhui, and Jiangsu.	Shandong Province	Shandong Agricultural University
Fuhua 7	109.5	50.38	56.37	4.84		15.77	155.5	50.12	70.78	47.57	32.91			207.99	193.76			Resistant to bacterial wilt, moderately resistant to leaf spot, moderately resistant to stem rot, resistant to root rot.	Suitable for spring sowing in Songyuan, Baicheng, and Siping, Jilin Province, where the effective accumulated temperature ≥10℃ is above 2550℃.	Jilin Province	Yongping Township Agricultural Technology Extension Station, Fuyu City
Guihua 30	120	59	56	7		16～20	151	72	70	50.83	29.33			213.68	269.08	149.58	188.29	Moderately resistant to bacterial wilt, moderately resistant to leaf spot, moderately resistant to rust.	Suitable for spring and autumn planting in major peanut-producing areas in Guangxi.	Guangxi Zhuang Autonomous Region	Cash Crops Research Institute, Guangxi Academy of Agricultural Sciences
Guihua 43	120	59.9	62.9	8.4	7.5	16.2	209.3	77.6	64.4	48.84	28.1	50.3	28	306.1	289.11	204.51	177.17	Moderately resistant to bacterial wilt, moderately resistant to leaf spot, moderately resistant to rust. Resistant to lodging.	Suitable for planting in various regions of Guangxi.	Guangxi Zhuang Autonomous Region	Cash Crops Research Institute, Guangxi Academy of Agricultural Sciences
Guihua 56	122	43.38	47.37	7.4	6.6	15.3	212.17	83.92	69.52	48.93	32.5	48	30.8	306.58	248.81	220.76	162.72	Susceptible to bacterial wilt, moderately resistant to leaf spot, resistant to rust.	Suitable for spring and autumn planting in Hezhou and Nanning, Guangxi; Longyan, Putian, and Quanzhou, Fujian; Ganzhou, Jiangxi; Dongfang, Hainan; Guangzhou, Zhanjiang, and Shantou, Guangdong.	Guangxi Zhuang Autonomous Region	Cash Crops Research Institute, Guangxi Academy of Agricultural Sciences
Guihua 59	120	65	71	7.5	6.6	18.05	196.7	77.2	71.4	53.15	29.5	47.9	31	308.47	213.88	222.14	144.01	Susceptible to bacterial wilt, moderately resistant to leaf spot, moderately resistant to rust.	Suitable for spring and autumn planting in Guangxi.	Guangxi Zhuang Autonomous Region	Cash Crops Research Institute, Guangxi Academy of Agricultural Sciences
Guihua 871	124	59	64	7	6	18.3	198.2	78.5	71.2	51.9	29.2	43.1	35.8	272.93	269.94	192.11	192.48	Moderately resistant to bacterial wilt, moderately resistant to leaf spot, moderately resistant to rust.	Suitable for spring and autumn planting in Guangxi.	Guangxi Zhuang Autonomous Region	Cash Crops Research Institute, Guangxi Academy of Agricultural Sciences
Heyou 10	115	51.5	49.2	7.6	6.2	16.7	169.3	72.8	70.4	56.83	28.33	45.2	36.1	256.55	268.17	181.28	187.79	Moderately resistant to bacterial wilt, leaf spot, and rust.	Suitable for spring sowing in Hubei and Guangxi peanut areas.	Hubei Province	Local variety, Changyang County, Hubei
Hehua 21	131	34.4	39.4			18.1	309.2	116.9	73.2	55.87	28.9	48.4	30.1	479.9	487.3	353.2	358.2	Moderately resistant to bacterial wilt and rust, highly resistant to leaf spot.	Suitable for spring and summer sowing in Shandong peanut areas.	Shandong Province	Heze Academy of Agricultural Sciences
Heyou 11	125	52.96	57.2	6	5	16.2	156	57	66	51.91	30.02			260.2	225.7	170	147.99	Moderately resistant to bacterial wilt, moderately resistant to leaf spot, moderately resistant to rust.	Suitable for spring and autumn planting in Guangxi peanut areas.	Guangxi Zhuang Autonomous Region	Hezhou Agricultural Science Research Institute
Heyou 12	120-125	47.4	49.8	6	5	16	178.8	67	64.7	52.01	28.42	43.7	35.5	254.3	236.9	167.9	150.03	Moderately resistant to bacterial wilt, moderately resistant to leaf spot, moderately resistant to rust.	Suitable for spring and autumn planting in Guangxi peanut areas.	Guangxi Zhuang Autonomous Region	Hezhou Agricultural Science Research Institute
Heyou 13	125	50.6	52.9	7	5	15.2	165.4		64.9	51.98	28.57			240	225.5	156	145.2	Moderately resistant to bacterial wilt, moderately resistant to leaf spot, moderately resistant to rust.	Suitable for spring and autumn planting in Guangxi peanut areas.	Guangxi Zhuang Autonomous Region	Hezhou Agricultural Science Research Institute
Heyou 14	120	58.1	59.2	7	6	16	203.5	82.5	65.3	49.25	29.94			227.49	307.64	152.94	201.47	Moderately resistant to bacterial wilt, moderately resistant to leaf spot, moderately resistant to rust.	Suitable for spring and autumn planting in Guangxi peanut areas.	Guangxi Zhuang Autonomous Region	Hezhou Agricultural Science Research Institute
Heyou 16	125	62.6	68	5.8	5.4	15.1	213.7	88	65.7	47.9	30.5	45.1	32.9	302.3	236.9	196.7	148.5	Highly resistant to bacterial wilt, moderately resistant to leaf spot, moderately resistant to rust.	Suitable for spring and autumn planting in Guangxi.	Guangxi Zhuang Autonomous Region	Hezhou Academy of Agricultural Sciences
Heyou 17	124	64.5	69.2	8.2	7	14.7	178.45	71.15	65.7	48.48	29.2	41.4	36	296.97	221.97	197.24	134.65	Moderately resistant to bacterial wilt, moderately resistant to leaf spot, moderately resistant to rust.	Suitable for spring and autumn planting in Guangxi peanut-producing areas.	Guangxi Zhuang Autonomous Region	Hezhou Academy of Agricultural Sciences
Heyou 18	124	62.65	66.65	7.7	6.67	14.65	207.3	87.85	66.61	50.48	28.5	44	34.4	308.09	194.93	202.37	128.71	Moderately resistant to bacterial wilt, moderately resistant to leaf spot, moderately resistant to rust.	Suitable for spring and autumn planting in Guangxi peanut-producing areas.	Guangxi Zhuang Autonomous Region	Hezhou Academy of Agricultural Sciences
Heizhenzhu 2	110～126	37.6	39.1	8.7	6.3		155.1	58	74.4	55.91	28.9	79.24	3.69	353.83	362.75	260.42	272.79	Susceptible to bacterial wilt, susceptible to leaf spot, resistant to rust.	Suitable for spring or summer sowing in major peanut-producing areas in Hebei, Henan, Shandong, and Liaoning.	Hebei Province	Baoding Yiyuan Ecological Agriculture Technology Development limited liability company
Honghua 309	114	28.61	32.18	7.38	6.22	18.42	142.67	57.49	72.75	51.38	29.32	36.8	42.5	213	216.1	155.4	157	Highly resistant to bacterial wilt, susceptible to leaf spot, highly resistant to rust, moderately resistant to stem rot and root rot.	Suitable for spring sowing in Jilin.	Jilin Province	Jilin Hongye Agriculture Technology limited liability company
Hongruihua 6	123	45.5	51.4	8	7	17	213.51	77.72	67.5	50	28.3	78.6	4.64	332.5	325.8	224.4	222.5	Moderately susceptible to leaf spot.	Suitable for spring sowing with plastic film or open-field planting in Hebei peanut-growing areas.	Hebei Province	Hebei Hongrui Seed limited liability company
Huaxiaobao 40	125	48.25		4.7		15.9	184.9	74.85		51.63	29.26	46.43	35.99	371.2	329	275.4	243.5	Moderately resistant (MR) to bacterial wilt, moderately resistant (MR) to leaf spot, moderately resistant (MR) to rust.	Suitable for spring and autumn planting in Jiangxi peanut areas.	Shandong Province	Shandong Shengfeng Seed Technology limited liability company
Huayu 615	126	31.4	33.8	9	8	22	158.3	61.2	70.8	53	28.7	39.3	37.5	224.9	228	159.2	158.5	Highly resistant to brown spot, resistant to web blotch.	Suitable for spring sowing in Shandong, Hebei, Henan, Shanxi, Liaoning, Beijing, and Xinjiang.	Shandong Province	Shandong Peanut Research Institute
Huayu 6303	124	42.4	44.7	8.9	6	12.9	211.22	96.76	73.2	53.53	28.11	41.7	36.4	301.9	213.5	224.3	151.9	Moderately resistant to leaf spot and rust.	Suitable for spring planting in southwestern and eastern Shandong.	Shandong Province	Shandong Peanut Research Institute
Huayu 6306	122	47	50.4	14.6	14.3	20.3	221.91	78.07	63.43	47.97	30.69	40.4	36.9	290.97	301.24	184.57	190.84	Susceptible to leaf spot.	Suitable for spring planting in southwestern and eastern Shandong.	Shandong Province	Shandong Peanut Research Institute
Huayu 67	120	36.78	43.78	13.9	12.3	15.6	217.4	90.56	69.5	51.82	30.35	54.62	28.09	286.48	295.12	199.1	205.11	Tolerant to leaf spot and rust.	Suitable for spring and summer planting in northern small peanut areas in Shandong, Henan, Hebei, Anhui, Liaoning, and Jiangsu.	Shandong Province	Shandong Peanut Research Institute
Huashi 9616			57							50	28	45	30	520.6	511	395.7	388.4	HR to bacterial wilt, HR to leaf spot, MR to rust.	Suitable for spring peanut planting in southern and central-western Jilin, southern Heilongjiang, and Tongliao, Inner Mongolia.	Shandong Province	Qingdao Huashi Seedling limited liability company
Huayihong 109	112	48	56	8.6	6.7	14.5	232.7	68.3	73.2	50.2	29.3	34.2	35.6	236.2	245.2	170.1	178.9	Moderately susceptible to bacterial wilt, moderately susceptible to leaf spot, moderately resistant to rust.	Suitable for peanut-growing areas in Henan, Jiangsu, and Anhui.	Henan Province	Xinyang Century Runnong Agricultural Development limited liability company
Huayihonghuo 001	118	42.2	53	12.3	9.3	14.8	168.3	69.5	72.7	48.6	28.3	38.6	32.3	362	345	263.2	250.8	Moderately susceptible to bacterial wilt, moderately susceptible to leaf spot, moderately resistant to rust.	Suitable for spring and summer sowing in Henan, Anhui, and Jiangsu.	Henan Province	Xinyang Century Runnong Agricultural Development limited liability company
Jihua 13	121.8	39.95	42.06	6.44		18.66	148.25	56.89	67.45	49.44	28.49			169.76	227.48	115.51	152.09	Highly resistant to leaf spot, immune to rust.	Suitable for spring planting in Jilin peanut areas.	Jilin Province	Jilin Academy of Agricultural Sciences
Jihua 19	116	33.8	35.5	8			208.6	85.6	76.1	49.37	30.66			293.2	238.8			Moderately resistant to web blotch, stem rot, and root rot.	Suitable for spring planting in Jilin peanut areas.	Jilin Province	Peanut Research Institute, Jilin Academy of Agricultural Sciences
Jihua 1	110	42.4	43.7	7～8	6～7		151.8	58.9	70.45	50.68	32.53			110.1	207.8			Moderately resistant to leaf spot, bacterial wilt, root rot, and stem rot.	Suitable for spring sowing in early-maturing peanut areas in Jilin.	Jilin Province	Jilin Academy of Agricultural Sciences
Jihua 24	120	36	39	9		19	180.7	70.8	71.6	51.53	30.4	41.3	36.5	299.46	244.7	209.84	172.8	Resistant to leaf spot.	Suitable for spring planting in Jilin peanut areas.	Jilin Province	Jilin Academy of Agricultural Sciences
Jihua 33	113.4	55.3	55.5	6.4	5.3	14	219.2	69.5	66.1	46.79	28.6	37.8	39.6	237.3	249.94	157.21	169.5	Moderately resistant to bacterial wilt, highly susceptible to leaf spot, moderately resistant to rust, susceptible to web blotch.	Suitable for spring sowing in the northeastern ecological zone, including Liaoning, Jilin, Chifeng and Tongliao in Inner Mongolia, and the first temperature zone in Heilongjiang.	Jilin Province	Jilin Academy of Agricultural Sciences
Jihua 3	121	42.1	43.6	5.8		15.6	173.7	55.3	67.9	50.89	28.66			279.3	174.7			Resistance to web blotch, leaf spot, bacterial wilt, stem rot, and root rot is at a moderately resistant level or above.	Suitable for central-western peanut areas in Jilin.	Jilin Province	Economic Plants Research Institute, Jilin Academy of Agricultural Sciences
Jihua 4	122	33.7	34.2	7.4		18.5	163.8	66.6	71.2	52.02	28.61			274.3	214.5			Moderately resistant to bacterial wilt, moderately resistant to leaf spot, moderately resistant to web blotch, stem rot, and root rot.	Suitable for spring planting in central-western peanut areas in Jilin.	Jilin Province	Economic Plants Research Institute, Jilin Academy of Agricultural Sciences
Jihua 52	114.7	33.92	36.71	5.52	5.52	12.9	165.34	63.17	67.91	51.27	30.37			260.5	234.35	176.91	159.15	Moderately resistant to bacterial wilt, moderately resistant to leaf spot, resistant to rust, moderately resistant to stem rot, resistant to root rot.	Suitable for spring sowing in major peanut-producing areas in Jilin with an effective accumulated temperature ≥10℃ above 2750℃.	Jilin Province	Jilin Academy of Agricultural Sciences
Jihua 53	115.55	27.14	31.15	5.48	5.48	14.47	163.4	64.18	68.96	49.46	29.35			269.25	232.54	185.67	160.36	Resistant to bacterial wilt, moderately resistant to leaf spot, resistant to rust, resistant to stem rot and root rot.	Suitable for spring sowing in major peanut-producing areas in Jilin with an effective accumulated temperature ≥10℃ above 2750℃.	Jilin Province	Jilin Academy of Agricultural Sciences
Jihua 56	112	41.49	44.17	4.9	4.7	13.5	174.96	50.78	69.97	49.66	33.96	37.2	41.4	179.3	204.6	125	143.4	Moderately resistant to bacterial wilt, highly resistant to leaf spot, highly resistant to rust, moderately resistant to stem rot and root rot.	Suitable for spring sowing in Jilin with an effective accumulated temperature ≥10℃ above 2550℃.	Jilin Province	Jilin Academy of Agricultural Sciences
Jihua 5	124	36.1	38.4	6			156.4	58.7	71.4	51.09	28.11			185.42	226.78			Moderately resistant to bacterial wilt, leaf spot, root rot, and stem rot.	Suitable for spring sowing in Jilin peanut areas.	Jilin Province	Jilin Academy of Agricultural Sciences
Jihua 6036	122.3	26.66	28.35	7		17.59	144.45	58.28	71.92	53.54	28.63			202.41	206.94			Resistant to black spot; highly resistant to brown spot and web blotch; immune to rust.	Suitable for spring sowing in major peanut-producing areas in Jilin.	Jilin Province	Jilin Academy of Agricultural Sciences
Jihua 9	115.35	35.43	37.66	6.47		17.1	178.67	65.12	69.26	51.07	30.51			318.28	292.45			Resistant to bacterial wilt, resistant to leaf spot, moderately resistant to stem rot, resistant to root rot.	Suitable for spring sowing in major peanut-producing areas in Jilin.	Jilin Province	Jilin Academy of Agricultural Sciences
Jinonghua 6	125	23.6	25.07	6.38		16.26	142.8	59.06	71.97	50.05	28.65			211.62	281.26			Resistant to lodging, resistant to leaf spot, immune to rust.	Suitable for planting in Changchun, Siping, Songyuan, and Baicheng in central-western Jilin. Spring sowing period is early to mid-May.	Jilin Province	Jilin Agricultural University
Jirunhua 1	106.28	49.47	51.84	5.04		13.57	210.66	59.98	69.26	51.08	31.94			225.18	216.51			Resistant to bacterial wilt, resistant to leaf spot, resistant to stem rot, susceptible to root rot.	Suitable for spring sowing in major peanut-producing areas in Jilin.	Jilin Province	Qian Gorlos County Jirun Peanut Farmer Professional Cooperative
Jirunhua 3	114.03	31.21	33.6	4.9		19.61	152.55	57.9	67.57	51.25	30.27			269.28	233.66			Resistant to bacterial wilt, moderately resistant to leaf spot, resistant to stem rot, moderately resistant to root rot.	Suitable for spring sowing in Songyuan, Baicheng, and Siping, Jilin, where the effective accumulated temperature ≥10℃ is above 2750℃.	Jilin Province	Songyuan Jirun Agricultural Technology limited liability company
Jihua 10	121	39.9	43.9	8.3	7.1	13.5	220.8	82.3	69.4	48.9	28.7	78.6	3.48	348.1	327.4	245.37	227.6	Moderately resistant to bacterial wilt, susceptible to leaf spot, susceptible to rust.	Suitable for spring and summer sowing in Anhui, Henan, and Shandong.	Shandong Province	Biotechnology Research Center, Shandong Academy of Agricultural Sciences
Hua 601	130	51.32	54.42	8.31	6.84		194.7	76.5	68.1	48.85	32.6	42.7	36.3	261	247	189.49	182.29	Moderately resistant to bacterial wilt, leaf spot, and rust.	Suitable for spring sowing in Shandong peanut areas.	Shandong Province	Jining Academy of Agricultural Sciences
Jinonghua 16	117	45	47.1	7	6.5	15.3	202.8	80.6	72.5	51.2	28.9	78.9	3.59	333.8	299.11	234.5	208.74	Moderately susceptible to bacterial wilt, highly susceptible to leaf spot, moderately susceptible to rust.	Suitable for spring planting in central-southern Hebei, Liaoning, Beijing, Shandong, Henan, Jiangsu, Anhui, Shanxi, and Jilin peanut areas.	Hebei Province	Hebei Agricultural University
Jiarui 759	126.2	35.1	37.6	8.9	6.6	15.2	163.3	65.3	71	48.64	28.8	41.3	37.1	274.45	245.09	192.67	173.87	Susceptible to web blotch, moderately resistant to brown spot and leaf spot.	Suitable for spring sowing in the northeastern ecological zone, including Fuxin, Jinzhou, and Tieling in Liaoning; Tongliao in Inner Mongolia; Taobei in Jilin; Harbin and Zhaoyuan in Heilongjiang.	Liaoning Province	Tieling Academy of Agricultural Sciences
Jiaohua 5	130	36	41	9	8	27	304	136	72.3	50.3	29.1	40.2	38.5	357.6	385.7	251.1	276.2	Moderately resistant to bacterial wilt, resistant to leaf spot, moderately resistant to rust.	Suitable for spring and summer planting in Shandong peanut areas.	Shandong Province	Qingdao Jiaoyan Seedling limited liability company
Jiaohua 7	128	30	36	10	9	33	332	132	70.6	49.6	28.2	45.1	34.5	392.5	448.3	276.3	316.5	Moderately resistant to bacterial wilt, resistant to leaf spot, moderately resistant to rust.	Suitable for spring and summer planting in Shandong peanut areas.	Shandong Province	Qingdao Jiaoyan Seedling limited liability company
Jiaohua 6	132	32	37	9	8	40	320	100	68.7	50	28.1	45.6	34.5	425.8	496.5	275.5	338.6	Moderately resistant to bacterial wilt, resistant to leaf spot, moderately resistant to rust.	Suitable for spring and summer planting in Hebei peanut areas.	Shandong Province	Qingdao Jiaoyan Seedling limited liability company
Jiaoyanjiaohua 589	130	38	41	13		26				44.7	28.15	41.3	38.9	437.3	494.6	341.1	385.8	Resistant to bacterial wilt, moderately resistant to leaf spot, resistant to rust, black rot.	Suitable for spring and summer sowing in Shandong, Jiangsu, Anhui, Henan, Hebei, Shanxi, Shaanxi, Liaoning, Jilin, Gansu, and Xinjiang.	Shandong Province	Qingdao Jiaoyan Seedling limited liability company
Jinguan 1	130	45.5	49	9	6.5	17-19	278.15	108.89	73.9	49.3	28.9	48.6	27.6	386.7	372.3	285.7	275.1	Resistant to bacterial wilt, resistant to leaf spot, resistant to rust.	Suitable for planting in spring peanut and wheat intercropping areas in Shandong, Henan, Hebei, northern Anhui, and Jiangsu, as well as single-crop peanut areas in Liaoning and Jilin.	Shandong Province	Shandong Jinnuo Seed Industry limited liability company
Jinhua 19	122	36.3	37.1	7	7	17	177.6	70.5	71.9	53.87	28.7	40.8	36.8	299.9	259.2	219.17	181.5	Resistant to brown spot, moderately resistant to web blotch.	Suitable for spring planting in Liaoning peanut areas.	Liaoning Province	Jinzhou Science and Technology Research Institute
Kainong 603	111	35	39	10	8	13	171.95	69.45	71.47	48.79	28.08	78.43	6.45	287.4	302.7	206.4	216.34	Moderately resistant to bacterial wilt, moderately resistant to leaf spot, moderately resistant to rust.	Suitable for spring and summer sowing in Henan peanut areas.	Henan Province	Kaifeng Academy of Agriculture and Forestry Sciences
Kainong 8598	105	40	44	6.6	4.9	6.7	187.7	70	73.9	52.35	28.08	36.24	39.24	225.93	243	157.73	181	Resistant to bacterial wilt, moderately resistant to leaf spot, moderately resistant to rust, moderately resistant to web blotch.	Suitable for summer sowing in Henan peanut ecological zones.	Henan Province	Kaifeng Institute of Agriculture and Forestry Sciences
Kefuhua 3	122.5	16.87	19.72	7.81		17.16	131.1	54.07	75.2	49.95	28.88			208.67	197.34			Resistant to web blotch, brown spot, and black spot leaf spot, highly resistant to rust.	Suitable for spring planting in Siping and Changchun, Jilin.	Jilin Province	Shuangliao Xinkefu Peanut Trading limited liability company
Kefuhua 4	122.4	31.3	35.9	6.35		15.7	141.5	57.45	71.5	45.71	30.59			168.78	201.94			Highly resistant to web blotch, moderately resistant to brown spot and black spot leaf spot, highly resistant to rust, highly resistant to root rot.	Suitable for spring sowing in Siping and Changchun, Jilin.	Jilin Province	Shuangliao Xinkefu Peanut Trading limited liability company
Kefuhua 7	114.9	42.06	43.4	7.02		19.63	159.84	64.68	67.12	51.77	29.06			290.85	245.27			Resistant to bacterial wilt, susceptible to leaf spot, susceptible to stem rot, resistant to root rot.	Suitable for spring sowing in Songyuan, Baicheng, and Siping, Jilin, where the effective accumulated temperature ≥10℃ is above 2680℃.	Jilin Province	Shuangliao Xinkefu Peanut Trading limited liability company
Kefuhua 8	114	39.97	42.11	8.56		20.21	160.24	65.39	71.67	54.38	28.16			299.77	272.64			Resistant to bacterial wilt, leaf spot, and stem rot, moderately resistant to root rot.	Suitable for spring sowing in Songyuan, Baicheng, and Siping, Jilin, where the effective accumulated temperature ≥10℃ is above 2650℃.	Jilin Province	Shuangliao Xinkefu Peanut Trading limited liability company
Kefuhua 1	120	45		8.4			171	77	71	45.71	30.59	45.679	35.532	396.15	365.85	297.113	274.387	Bacterial wilt: highly resistant, leaf spot: moderately resistant, rust: moderately resistant.	Suitable for planting in Siping, Songyuan, and Changchun, Jilin. Generally sown on May 10.	Jilin Province	Shuangliao Xinkefu Peanut Trading limited liability company
Meilianhua 2	126	45.8	50.4	8		12.6	178.8	67.6	73.8	49.14	29.71	39.6	38.9	267.1	271.9	196.9	200.5	Bacterial wilt: immune, leaf spot: highly resistant, rust: immune.	Planting region: Liaoning; season: spring sowing.	Liaoning Province	Xingcheng Meilian Technology R&D limited liability company
Mengshansilicao	125	42	43.5							48.3	28.4	42.5	34.6	290.76	286.31	215.2	211.2	Highly resistant to bacterial wilt, leaf spot, and rust.	Suitable for promotion as a drought-resistant and barren-tolerant variety in the same ecological zone as Linyi, Shandong. Suitable for spring and summer sowing.	Shandong Province	Shandong Zhongnong Tiantai Seed Industry Co., Ltd.; Linyi Peanut Industry Development Innovation Team
Minhonghua 1	121.25	44.12	47.28	6	5.6	16.12	157.53	67.17	71.63	46	28.6	46.8	32.4	291.36	224.7	176.49	146.86	Highly resistant to bacterial wilt, resistant to leaf spot, resistant to rust.	Suitable for spring and autumn planting in Fuzhou, Quanzhou, and Sanming, Fujian; spring planting in Zhumadian, Henan; and Heze, Shandong.	Fujian Province	Fujian Agriculture and Forestry University
Minhua 11	129	41.9	48.2	6	4	13.4				50.27	29.9	43.7	34.68	252.43	261.7			Moderately resistant to bacterial wilt, moderately resistant to leaf spot, moderately resistant to rust.	Suitable for spring and autumn planting in Fujian peanut areas.	Fujian Province	Fujian Agriculture and Forestry University
Nongdahua 103	100	34.6		8.3			179.5	77.4	76.7	51.85	28.51	41	35.8	276.74	269.8	209.77	206.02	Moderately resistant to bacterial wilt, resistant to leaf spot, moderately resistant to rust.	Suitable for spring sowing and direct sowing after wheat in Henan, Anhui, Chongqing, and southern Jiangsu.	Henan Province	Henan Agricultural University
Palake	125.4	37.8	40.8	7.7	8	15.1	142.5	58.5	68.3	48.64	28.5	38.7	38.9	241.25	241.92	171	162.6	Susceptible to leaf spot.	Suitable for spring planting in northeastern peanut areas, including Liaoning, Jilin, the first temperature zone in Heilongjiang, and northeastern Inner Mongolia (effective accumulated temperature ≥10℃ above 2800℃).	Liaoning Province	Liaoning Yubao Agricultural Technology limited liability company
Puhua 2	120～130	48.3	54.2	6.9	5.8	16.4	164.6	62.6	70.1	49	30.2	47.6	36.5	280.35	249.77	186.19	172.85	Moderately resistant to leaf spot, moderately susceptible to bacterial wilt and rust.	Suitable for spring planting in Fujian peanut areas.	Fujian Province	Putian Agricultural Science Research Institute
Puhua 47	122	48.27	53.43	8.27	6.64	15.9	178.9	66.49	65.01	51.25	28.8	46.2	32.6	262.07	257.81	185.12	167.73	Resistant to bacterial wilt, highly resistant to leaf spot, highly resistant to rust.	Suitable for spring and autumn planting in Fujian peanut areas.	Fujian Province	Putian Agricultural Science Research Institute
Puhua 4	129.6	39.7	45.4	6.7	5.5	14.4	198.9	77.9	62.4	52.6	30.7	41.2	39.6	273.41	246.74	168.98	158.07	Susceptible to bacterial wilt, resistant to leaf spot, moderately resistant to rust.	Suitable for spring planting in Fujian peanut areas.	Fujian Province	Putian Agricultural Science Research Institute
Pukehua 10	115～130	27.2	29.4	8.6	7.3		196	81	70.8	55.4	28.09	76.07	14.68	351.66	329.87	249.93	232.89	Resistant to bacterial wilt, susceptible to leaf spot, resistant to rust, susceptible to web blotch.	Suitable for spring sowing and wheat intercropping in various peanut areas in Henan.	Henan Province	Puyang Academy of Agricultural Sciences
Pukehua 19	120～130	43.4	47.5	9.9	8.4	15.3	238	91	71.8	49.85	27.99	35.4	44.72	367.63	337.68	265.43	240.43	Resistant to bacterial wilt, susceptible to leaf spot, resistant to rust, susceptible to web blotch.	Suitable for spring sowing and wheat intercropping in various peanut areas in Henan.	Henan Province	Puyang Academy of Agricultural Sciences
Qihuahong 1	120						274	78	75.6	44.27	28.2	37.4	40.4	358.1	363.5	263.5	275.8	Moderately resistant to bacterial wilt, moderately resistant to leaf spot, susceptible to rust.	Suitable for spring sowing in Shandong peanut areas.	Shandong Province	Shandong Qingfeng Seed limited liability company
Qinghua 19	123	44.8	46.5	11	6	16	264.5	110.3	77.3	50.6	30.7	41.57	39.33	420.4	428.1	299.2	309.8	Moderately resistant to bacterial wilt, moderately resistant to leaf spot, moderately resistant to rust, highly resistant to peanut virus disease.	Suitable for spring and summer sowing in Shandong.	Shandong Province	Qingdao Agricultural University
Qinghua 20	125	46.7	47.5	9	5	14	244.4	96.7	72.8	50.8	30.01	43.95	38.03	379.9	387.2	257.5	264.9	Moderately resistant to bacterial wilt, leaf spot, and rust, highly resistant to peanut virus disease.	Suitable for spring and summer sowing in Shandong.	Shandong Province	Qingdao Agricultural University
Qinghua 21	125	48	49.2	10	6	13	242.5	97.2	71.7	49.58	29.3	41.72	41.82	346.9	365.2	239.7	254.5	Moderately resistant to bacterial wilt, leaf spot, and rust, highly resistant to peanut virus disease.	Suitable for spring and summer sowing in Shandong.	Shandong Province	Qingdao Agricultural University
Qinghua 22	124	48.8	51.7	10	6	14	254.2	106.1	74.5	49.21	28.75	43.22	40.99	406.6	417.5	289.3	298.5	Moderately resistant to bacterial wilt, leaf spot, and rust, highly resistant to peanut virus disease.	Suitable for spring and summer sowing in Shandong.	Shandong Province	Qingdao Agricultural University
Qinghua 23	125	48.6	50.9	9	5	14	239.4	96.6	72.8	48.48	29.16	46.96	38.19	364.9	375.2	254.7	262.5	Moderately resistant to bacterial wilt and rust, susceptible to leaf spot, highly resistant to peanut virus disease.	Suitable for spring and summer sowing in Shandong.	Shandong Province	Qingdao Agricultural University
Quanhonghua 1	123.4	42.7	50.6	5.35	4.64	14.77	217.07	83.06	70.89	48.58	31.09	41.8	35.7	262	254.38	185.2	182.29	Moderately susceptible to bacterial wilt, resistant to leaf spot, resistant to rust.	Suitable for spring and autumn planting in Fujian, Jiangxi, and other provinces.	Fujian Province	Quanzhou Agricultural Science Research Institute
Quanhua 24	127	32.1	47.1	9.2	5.1	12.5	194.87	62.27	66.46	47.66	28.6	36.4	42.3	279.07	309.4	187.98	213.24	Resistant to bacterial wilt, moderately resistant to leaf spot, highly resistant to rust.	Suitable for spring and autumn planting in Fujian.	Fujian Province	Quanzhou Agricultural Science Research Institute
Quanhua 551	125	45-55	48-60	5-9	5-8	14-21	180-220	70-80		49.82	28.35	46.5	32.3	270.45	306.4	195.99	214	Bacterial wilt: moderately resistant, leaf spot: resistant, rust: resistant.	Suitable for planting in Fujian, Guangdong, Guangxi, Jiangxi, Hainan, Yunnan, Hunan, Hubei, Guizhou, southern Henan, areas south of the Huai River in Anhui and Jiangsu, and Liaoning peanut areas.	Fujian Province	Quanzhou Agricultural Science Research Institute
Ruhua 1	122	26.2	32	10.2	8.1	13	170.95	73.17	72.81	56	29.1	51.7	29.9	303.4	281.4	224	207.7	Highly susceptible to bacterial wilt, moderately resistant to leaf spot, rust, virus disease, and brown spot.	Suitable for spring and summer planting in Shandong, Jiangsu, Henan, Liaoning, Jilin, Xinjiang, and Inner Mongolia.	Shandong Province	Shandong Fengxi Seed Technology limited liability company
Shanhua 107	128	43.8	48.5	8	6	18	275.1	95.5	68.5	51.43	29.38	40.98	38.69	238.5	222			Moderately susceptible to bacterial wilt, leaf spot, and black spot, moderately resistant to rust.	Suitable for spring and summer planting in Shandong.	Shandong Province	Shandong Agricultural University
Shanhua 10	126	29.3	33.47	9.3			183	72		54.22	29.48	41.5	37.6	310.2	285.8	227.5	204.4	Moderately resistant to bacterial wilt, moderately resistant to leaf spot, moderately resistant to rust.	Suitable for spring and summer planting in Shandong, Henan, Hebei, Anhui, and Jiangsu.	Shandong Province	Shandong Agricultural University
Shanhua 11	137	47	56.5	10.7			220	96		55.46	28.22	51.5	28.8	337	379.8	240.3	274.4	Moderately resistant to bacterial wilt, resistant to leaf spot, moderately resistant to rust.	Suitable for spring and summer planting in Shandong, Henan, Hebei, Anhui, and Jiangsu.	Shandong Province	Shandong Agricultural University
Shanhua 12	132	46.6	53.5	9.4			157	65.7	72.9	53.31	29.64	40.6	38.8	305.7	330.1	222.5	244.7	Moderately resistant to bacterial wilt, moderately resistant to leaf spot, moderately resistant to rust.	Suitable for spring and summer planting in Shandong, Henan, Hebei, Anhui, and Jiangsu.	Shandong Province	Shandong Agricultural University
Shanhua 13	132	45	48	8			240	106		51.15	29.33	49.5	30.4	362.9	319.9	259.9	225.6	Moderately resistant to bacterial wilt, moderately resistant to leaf spot, moderately resistant to rust.	Suitable for spring and summer planting in Shandong, Henan, Hebei, Anhui, and Jiangsu.	Shandong Province	Shandong Agricultural University
Shanhua 14	127	33.3	35.7	9.3		26.2	177	73	75.8	48.75	28.73	39.4	38	312.5	261.7	228.6	190.5	Moderately resistant to bacterial wilt, moderately resistant to leaf spot, moderately resistant to rust.	Suitable for spring and summer planting in Shandong, Henan, Hebei, Anhui, and Jiangsu.	Shandong Province	Shandong Agricultural University
Shanhua 26	127	46.8	52.1	8			170.2	63.7	73.8	49.9	28.18	40.92	39.73	283.3	289.8	209	213.7	Moderately resistant to leaf spot and rust.	Suitable for spring and summer planting in Shandong.	Shandong Province	Shandong Agricultural University
Shanhua 33	136	45.2	51.7	13.6			220	95	72	49.74	30.02	46.13	28.53	365.2	378.5	266.2	268.7	Moderately resistant to leaf spot and rust.	Suitable for spring and summer planting in Shandong peanut areas.	Shandong Province	Shandong Agricultural University
Shanhua 7	130	39.8	43.4	9			260	116		50.3	29.31	47.9	31.9	304.3	354.7	215.6	260.1	Moderately resistant to leaf spot, moderately resistant to rust.	Suitable for spring and summer planting in Shandong, Henan, Hebei, Anhui, and Jiangsu.	Shandong Province	Shandong Agricultural University
Shanhua 8	125	42.7	46.5	7			178.3	72.8	73.7	50.54	33.72	39.6	39	289.9	280.6	210.7	207.2	Moderately resistant to bacterial wilt, moderately resistant to leaf spot, moderately resistant to rust.	Suitable for spring and summer planting in Shandong, Henan, Hebei, Anhui, and Jiangsu.	Shandong Province	Shandong Agricultural University
Shanyou 27	130～145	51.07	53.25	5.41	4.38	12.52	170	68	71.8	51.12～51.6	30.55	45.04	35.29	232.98	239.05	168.68	171.64	Moderately resistant to leaf spot, highly resistant to rust.	Suitable for spring and autumn planting in paddy fields and dry slopes in Guangdong, and spring planting in Guangxi (except Hechi), Fujian, and Jiangxi.	Guangdong Province	Shantou Agricultural Science Research Institute
Shenhua 1	120	51.5	52.3	9.3	8.3	26.4	186.2	86.2	71.6	50.86	30.8	75.2	6.88	322.2	338.1	228.7	241.1	Moderately resistant to bacterial wilt, moderately resistant to leaf spot, moderately resistant to rust.	Suitable for spring and autumn planting in Guangdong, spring and summer planting in Liaoning, and spring and summer planting in Henan in the Huang-Huai-Hai ecological zone.	Guangdong Province	Shenzhen Yuanshengwu Biotechnology limited liability company
Shenhua 2	120	41.3	44.3	9.3	8.3	25.6	176.5	82.3	72.1	52.44	30.4	78.8	3.65	318.5	319.1	229.1	228.5	Moderately resistant to bacterial wilt, leaf spot, and rust.	Suitable for spring and autumn planting in Guangdong, spring planting in Liaoning, and spring and summer planting in Henan in the Huang-Huai-Hai ecological zone.	Guangdong Province	Shenzhen Yuanshengwu Biotechnology limited liability company
Shennonghua 20	123.2	31.3	33	6.5	6.5	13.1	177.7	71.1	66.9	50.5	32.1	38.2	39	218.2	255.6	149.5	180	Moderately resistant to bacterial wilt, moderately resistant to leaf spot, moderately resistant to rust.	Suitable for spring planting in Liaoning.	Liaoning Province	Shenyang Agricultural University
Shenghua 6	135	32.9	36.9	8		18	228.4	88.6	73.6	51.2	28.8	43.55	37.11	255	289.4	181.1	213	Resistant to leaf spot and rust.	Suitable for spring and summer planting in Shandong, Henan, Hebei, Jiangsu, Anhui, Liaoning, Jilin, and Xinjiang.	Shandong Province	Shandong Shengfeng Seed Technology limited liability company
Shuofeng 1580	110	33-40	7-10				170			45-50	28			495	475	348	332	Moderately resistant to bacterial wilt, leaf spot, and rust.	Suitable for planting in Shandong peanut areas.	Shandong Province	Shandong Youchuang Seed Industry limited liability company
Taifenghua 1	116.83	38.44	41.15	6.96		19.39	167.24	66.81	68.78	51.62	29.63			253.7	246.1	170.8	172.8	Resistant to bacterial wilt, susceptible to leaf spot.	Suitable for spring planting in mid-maturing ecological zones in Changchun, Siping, Songyuan, and Baicheng, Jilin.	Jilin Province	Shuangliao Taifeng Peanut Trading limited liability company
Taihua 5	110	33.7	37	9	6	12.8	165.3	69.9	73.2	53.07	28.45			212.94	239.48	156.05	172.93	Relatively resistant to leaf spot and rust.	Suitable for spring and summer planting in northern large peanut areas, including Shandong, Hebei, southern, northern, and eastern Henan, and southern Jiangsu.	Jiangsu Province	Taizhou Institute of Upland Crops
Taihua 6	109-111	37－45	38－47	8.2－9.8	6.0－7.8	13.7－16.5	185-205	82-90	71.5-74.2	50.94	30.23			274.1	261.11	202.56	192.18	Highly resistant to bacterial wilt, susceptible to leaf spot, moderately resistant to rust.	Suitable for spring and summer planting in Huainan, Jiangsu.	Jiangsu Province	Taixing Agricultural Science Research Institute
Taiyu 105	130	38.9	30	20	13.8	15.9	223.6	85.16	64.7	45.7	30.5	33	37.2	386.1	371.5	265.7	261.2	Highly resistant to bacterial wilt, leaf spot, and rust.	Suitable for spring planting in Shandong.	Shandong Province	Tai'an Academy of Agricultural Sciences
Taiyu 109	112	51.9	62.9	9.3	7.8	19.2	231.5	86.75	71.64	54.38	28.6	47.8	30.9	408.6	375.1	288	262.3	Highly resistant to bacterial wilt, leaf spot, and rust.	Suitable for spring planting in Shandong.	Shandong Province	Tai'an Academy of Agricultural Sciences
Tongshuaihua 8	122	44.8	50.1	8	7	18	212.28	76.92	68.2	50.2	28.6	77.8	4.78	330.9	327.2	220.5	228.5	Moderately susceptible to leaf spot.	Suitable for spring sowing with plastic film or open-field planting in Hebei peanut-growing areas.	Hebei Province	Shijiazhuang Tongshuai Agricultural Technology Co., Ltd., et al.
Xiangyezhanyou	116	51.2	50.3	7.8	7	18.2	168.9	73.7	71.2	55.35	28.62	46.1	37.1	254.61	263.14	180.35	189.93	Moderately resistant to bacterial wilt, leaf spot, and rust.	Suitable for spring planting in Hubei and Guangxi peanut areas.	Hubei Province	Local variety, Changyang County, Hubei
Xiangheixiaoguo	115～145	23～51	23～53	6～13			108～145	37～60	60～78	51.16	28.8	48.5	28.03	248.1	277.1	172.6	196.9	Highly susceptible to bacterial wilt, highly resistant to leaf spot, moderately resistant to rust.	Suitable for spring or summer planting in hilly, dryland, plain, and converted paddy fields in Hunan.	Hunan Province	Hunan Agricultural University
Xianghua 2008	133	23～53	23～62	6.5～9		9.9	200	92	72.5～78.1	50.24	28.94	46.4	33	381.6	432.1	284.7	323.2	Highly susceptible to bacterial wilt, highly resistant to leaf spot, moderately resistant to rust.	Suitable for spring planting in Hunan.	Hunan Province	Hunan Agricultural University
Xianghua 314	123～149	30～57	35～61	5～10			125～263	60～125	61～77	52.77	30.56	46.9	31.9	293.7	305.9	201.3	212.8	Highly susceptible to bacterial wilt, highly resistant to leaf spot, moderately resistant to rust.	Suitable for spring or summer planting in hilly, dryland, plain, and converted paddy fields in Hunan.	Hunan Province	Hunan Agricultural University
Xianghua 5009	124	47.7	51.7	7.5			161.8	66.6		49.92	31.57	43.4	34.8	276.9	203.1	145.6	142.1	Highly susceptible to bacterial wilt, moderately resistant to leaf spot, moderately resistant to rust.	Suitable for spring planting in hilly, dryland areas in Hunan.	Hunan Province	Hunan Agricultural University
Xianghua 55	124	49.3		6.9			159.4	63.5	72.36	50.63	30.02	43.85	35.4	303.6	194.3	222.9	138.6	Highly susceptible to bacterial wilt, moderately resistant to leaf spot, moderately resistant to rust.	Suitable for spring planting in hilly, dryland areas in Hunan.	Hunan Province	Hunan Agricultural University
Xianghua 618	126.4	47.7		6.9			183.1	67.6	69.5	53.45	28.07	41.17	37.09	309.5	325	217.3	223.3	Highly susceptible to bacterial wilt, moderately resistant to leaf spot, moderately resistant to rust.	Suitable for spring or summer planting in Hunan.	Hunan Province	Hunan Agricultural University
Xianghuahong 1	115	36	39	8	8	10.2	70.5	55	70.5	43.6	29	41.2	38.8	294	292	228	230	Resistant to bacterial wilt and leaf spot, moderately resistant to rust.	Suitable for spring planting in Shandong.	Shandong Province	Laixi Shunxiang Peanut Products limited liability company
Xinhua 13	130	37.6	40.5	7.2	6	17.8	285	95	73.1	53.62	28.75	40.2	36.7	285.6	278.3	205.6	200.4	Resistant to bacterial wilt, moderately resistant to leaf spot, resistant to rust.	Suitable for spring sowing with plastic film or open-field planting, and summer sowing with wheat intercropping in Hebei.	Hebei Province	Xinle Seed limited liability company
Xuhua 22	124	52.24	56.1	9	7	17	270.47	101.1	68.5	53.3	28.5	43.2	34	363.68	348.24	251.82	238.54	Susceptible to bacterial wilt, highly susceptible to leaf spot, susceptible to rust.	Suitable for spring planting in northern Jiangsu and Anhui, Henan, Shandong, Hebei, and Liaoning.	Jiangsu Province	Xuzhou Institute of Agricultural Sciences, Jiangsu Xuhuai Area
Xuhuahei 2	135	51.8	54.1	12.4	6.8	10.7	211	91.1	68.4	53.58	28.55	49.13	30.08	282.45	308.75	193.32	211.3	Susceptible to bacterial wilt, moderately resistant to leaf spot, moderately resistant to rust.	Suitable for spring and summer planting in Xuzhou, Jiangsu.	Jiangsu Province	Xuzhou Institute of Agricultural Sciences, Jiangsu Xuhuai Area
Yajunfengnong 2	115	50.9	49.8	7.6	6.8	19	168	72	70.4	56.83	28.33	45.2	36.1	256.55	268.17	181.28	187.79	Moderately resistant to bacterial wilt, leaf spot, and rust.	Suitable for spring planting in Guangxi peanut areas.	Guangxi Zhuang Autonomous Region	Local variety, Wuming District, Nanning City, Guangxi
Yinonghua 1	120	48		4		15-16	226.3	81.9	85	36.4	36.4	90.6	17	234.5	235	168.8	170.3	Moderately resistant to bacterial wilt, resistant to leaf spot.	Suitable for spring planting in the first and second temperature zones in Heilongjiang.	Heilongjiang Province	Harbinyinong Seed Industry limited liability company
Yuhua 10	135	45.7	50.6	9-11	6-8		224.6	87.25	73.8	54.02	28.5	47.4	33.4	431	415	318.2	307.1	Relatively resistant to bacterial wilt, leaf spot, and rust.	Suitable for spring planting in Shandong and Liaoning.	Shandong Province	Qingdao Agricultural University
Yuhua 14	123	36.4	39.6	8.7	6.2		175.67	68.88	75.1	59.32	28.11	41.48	33.84	311.2	308.1	233.7	231.8	Resistant to rust, moderately resistant to leaf spot and bacterial wilt.	Suitable for planting in Shandong and Liaoning peanut areas. Spring sowing and summer direct sowing are suitable in Shandong; spring sowing is suitable in Liaoning.	Shandong Province	Qingdao Agricultural University
Yuhua 16	125	37.5	40.4	8	6.5		174.44	69.97	73.86	58.94	28.2	40.74	38.94	309.2	330.8	229.5	250.4	Resistant to rust, moderately resistant to leaf spot and bacterial wilt.	Suitable for planting in Shandong. Spring sowing and summer direct sowing are suitable.	Shandong Province	Qingdao Agricultural University
Yuhua 1	120	41.3	44.5	10	9		246.3	95.2	72.6	52.9	28.2	43.31	37.52	367.6	255	264.2	178.1	Moderately resistant to bacterial wilt, leaf spot, and rust.	Suitable for spring sowing or summer direct sowing in Shandong and Anhui peanut areas.	Shandong Province	Qingdao Agricultural University
Yuhua 3	135	47.5	58.7	10-13	8-10		300.2	114.6	72.81	52	28.5	48.23	32.72	414.2	363.2	301.3	266.8	Relatively resistant to bacterial wilt, leaf spot, and rust.	Suitable for spring planting in Shandong peanut areas.	Shandong Province	Qingdao Agricultural University
Yuhua 137	120	41.4	46.5	7	6	15	187.6	75.4	69.8	47.8	28.2	79.3	3.85	336.83	310.68	232.01	217.19	Susceptible to bacterial wilt, leaf spot, and rust, moderately resistant to web blotch.	Suitable for spring sowing, wheat intercropping, and summer sowing in the Huang-Huai-Hai ecological zone, including Henan, Hebei, Shandong, Anhui, Jiangsu, and Shanxi.	Henan Province	Henan Crop Molecular Breeding Research Institute
Yuhua 177	118	37	41.4	7	6	13	196.6	78.2	71.7	48.7	28.4	79.8	4.16	308.49	293.7			Moderately resistant to bacterial wilt, susceptible to leaf spot, susceptible to rust.	Suitable for spring sowing, wheat intercropping, and summer direct sowing in the Huang-Huai-Hai ecological zone, including Henan, Hebei, Shandong, Jiangsu, Anhui, and Shanxi.	Henan Province	Henan Crop Molecular Breeding Research Institute
Yuexuan 58	120～125	43.25～43.8	45.25～45.3	5.2～5.86		13.75～13.8	146.9	57.4	73.22～74.3	49.36～51.62	32.31	45.6	35.04	237.95	219.58	176.8	160.78	Strongly resistant to rust, moderately resistant to leaf spot.	Suitable for spring and autumn planting in fertile sandy loam fields in Guangdong.	Guangdong Province	Shantou Agricultural Science Research Institute
Yueyou 13	128	48.1	51.7	6.9	5.1	16.7	193.2		66.3	53.19	28.7	50.6	30.8	308.97	320	204.85	212.16	Highly resistant to bacterial wilt, moderately resistant to leaf spot, moderately resistant to rust.	Suitable for spring and autumn planting in major peanut-producing areas in Guangdong, Guangxi, Hainan, Yunnan, southern Fujian, Jiangxi, and Hunan.	Guangdong Province	Crop Research Institute, Guangdong Academy of Agricultural Sciences
Yueyou 3	125	58.7	62.2	7.6	6.6	23.3	173.8	63	67.8	55.49	29.4	45.4	32.9	242	160	219	149	Moderately susceptible to bacterial wilt, moderately resistant to leaf spot, moderately resistant to rust.	Suitable for spring and autumn planting in paddy-upland rotation fields in Guangdong, Guangxi, Jiangxi, and Fujian.	Guangdong Province	Crop Research Institute, Guangdong Academy of Agricultural Sciences
Yueyou 52	120～125	45.6～53.4	49.3～55.2	7.6～7.8	6.0～6.1	14.5～15.5	186～191		71.4～71.8	49	28.18	47.3	30.9	247.67	252.89	171.66	173.94	Moderately resistant to bacterial wilt, moderately resistant to leaf spot, moderately resistant to rust.	Suitable for spring and autumn planting in major peanut-producing areas in Guangdong, Guangxi, Hainan, Yunnan, southern Fujian, Jiangxi, and Hunan.	Guangdong Province	Crop Research Institute, Guangdong Academy of Agricultural Sciences
Yueyou 905	128	48.3	53.1	7.2	6	15.7	210.9	78.4	65	51.78	28	39.8	37.5	207.2	205.2	136.6	143.7	Moderately resistant to bacterial wilt, highly resistant to leaf spot, moderately resistant to rust.	Suitable for spring and autumn planting in Guangdong.	Guangdong Province	Crop Research Institute, Guangdong Academy of Agricultural Sciences
Yunhua 20	127.65	52.68	57.19	5.58	5.51	19.07	172.79	63.15	61.66	47.3	28.3	38.5	38.9	308.84	220.65	181.81	135.37	Moderately resistant (MR) to bacterial wilt, immune to leaf spot, highly resistant (HR) to rust.	Suitable for planting in major peanut-producing areas in Yunnan at altitudes of 800-1500 meters, sown from mid-April to late April.	Yunnan Province	Economic Crops Research Institute, Yunnan Academy of Agricultural Sciences
Yunhua 25	129	60.49	68.54	3.66	3.51	15.99	220.7	59.7	0.62	53.51	28.4	42	37.6	300.6	303.6	181.2	193.4	Moderately resistant (MR) to bacterial wilt, moderately resistant (MR) to leaf spot, highly resistant (HR) to rust.	Suitable for planting in southwestern ecological zones in Yunnan at altitudes of 800-1900 meters, sown from mid-March to mid-May.	Yunnan Province	Economic Crops Research Institute, Yunnan Academy of Agricultural Sciences
Yunhua 2	130	37.5	41.8	7.6	6.6	13.1	189.7	80.2	75.6	50	29.6	45.2	31.7	281.94	231.42	209.64	209.64	Susceptible to bacterial wilt, moderately resistant to leaf spot.	Suitable for planting in non-bacterial wilt peanut areas in Sichuan from late March to early May.	Sichuan Province	Sichuan Xinfeng Seed Industry limited liability company
Zhenzhuhong 1	124	55.9	56.5	8	5.5	12	173.3		68	52.86	28.52	38.6	27.57	255.63	216	173.32	147.31	Moderately susceptible to bacterial wilt, moderately resistant to leaf spot, moderately resistant to rust.	Suitable for spring and autumn planting in double-cropping peanut areas in Guangdong.	Guangdong Province	Crop Research Institute, Guangdong Academy of Agricultural Sciences
Zhengke 168	113	54.3	44	8~10		50	160	80	79	51.4	28.9	36.4	40.6	310.6	287.4	250.5	246.3	Susceptible to bacterial wilt, moderately susceptible to leaf spot, susceptible to rust.	Suitable for spring and summer planting in Henan, Anhui, Hunan, and Guangdong.	Henan Province	Zhengyang Daixing Seed Industry limited liability company
Zhonghua 1868	112	53	42	8-10		49	160	80	79	52.1	29	36.7	41	309.5	286.8	249.1	240.7	Moderately resistant to bacterial wilt, moderately resistant to leaf spot, moderately resistant to rust.	Suitable for summer planting in Henan, Guangdong, and Xinjiang.	Henan Province	Zhengzhou Zhongnong Fude Green Technology limited liability company
Zhonghua 29	118.25	43.57	44.72	10.13	8.72	13.58	145.27	62.38	76.02	52.31	28.74	79.9	2.78	326.4	255.47	251.12	181.46	Highly resistant to bacterial wilt, moderately resistant to leaf spot, moderately resistant to rust.	Suitable for spring and summer planting in the Yangtze River ecological zone, including Xiangyang and Huanggang in Hubei, Nanchong in Sichuan, and Hefei in Anhui.	Hubei Province	Oil Crops Research Institute, Chinese Academy of Agricultural Sciences
Zhonghua 34	118.4	39.4	44.3	9.3	8.07	12.05	213.02	88.9	73.7	53.74	28.9	80.4	1.92	377.59	285.96	285.81	204.86	Moderately susceptible to bacterial wilt, moderately susceptible to leaf spot, moderately resistant to rust.	Suitable for spring and summer planting in the Yangtze River ecological zone, including Xiangyang and Huanggang in Hubei, Nanchong in Sichuan, and Hefei in Anhui.	Hubei Province	Oil Crops Research Institute, Chinese Academy of Agricultural Sciences
Zhonghua 6	123	45～50	53	8～9	7～8		150	60	74	54.46	32.04	45.84	32.74	208.2	212.4	155.73	155.48	Highly resistant to bacterial wilt, moderately resistant to leaf spot, moderately resistant to rust.	Suitable for spring and summer planting in Xiangyang, Jingmen, Wuhan, and southern Hubei in the Dabie Mountain area.	Hubei Province	Oil Crops Research Institute, Chinese Academy of Agricultural Sciences
Zhongzheyouxiangzhan	118	50.8	49.5	8	7.2	17.2	168.7	73.1	70.2	55.62	28.35	45.3	36.3	253.36	261.24	180.28	190.76	Moderately resistant to bacterial wilt, leaf spot, and rust.	Suitable for spring planting in Hubei and Guangxi peanut areas.	Hubei Province	Local self-retained variety, Changyang, Hubei
Zhuxiangyouzhan	120	52	51.5	8.2	7	18.8	170.7	75	70.3	56.13	28.65	46.2	37.2	260.58	272.32	183.19	191.44	Moderately resistant to bacterial wilt, leaf spot, and rust.	Suitable for spring planting in Guangxi, Guangdong, and Hunan peanut areas.	Guangxi Zhuang Autonomous Region	Local variety, Wuming District, Nanning City, Guangxi
Zhuhua 2	113	42.3	45.9	7.6	6.2	11	177.1	76.8	76.8	51.81	28.17	34.36	44.41	313.62	293.46	240.46	224.29	Moderately resistant to leaf spot, moderately resistant to rust.	Suitable for summer planting in various regions of Henan.	Henan Province	Zhumadian Academy of Agricultural Sciences
Zhuhua 4	119	41.05	45.8	9.1	7.4	12.5	233.8	97.6	72.2	47.6	29.3	36	42.3	369.33	325.64	264.31	238.18	Susceptible to bacterial wilt, susceptible to leaf spot, susceptible to rust.	Suitable for summer planting in Henan.	Henan Province	Zhumadian Academy of Agricultural Sciences
Shuhua 8	130.2	67.6	75.2	8.2	6.8	10.1	147.4	58.2	70.7	52.04	29	41.8	34.7	308.5	346.45	225.25	238.81	Highly susceptible to bacterial wilt, moderately resistant to leaf spot and rust.	Suitable for planting in non-bacterial wilt areas in Sichuan plains, mountains, and hills.	Sichuan Province	Economic Crops Breeding and Cultivation Research Institute, Sichuan Academy of Agricultural Sciences
Tang 6417	126	48.1	54.1	10	7.2	13.8	238.5	85.8	73.3	51.94	28.43	42.1	41.5	300.2		497.7		Relatively resistant to leaf spot, with a relative brown spot coefficient of 0.76 (resistance index R), relative web blotch coefficient of 0.37 (resistance index S), and relative root rot and white mold coefficients at level 1.	Hebei Province.	Hebei Province	Tangshan Academy of Agricultural Sciences
Fuhua 9	123	55.1	56.22	5.19	4.65	12.34	178	66.2	64.4	51.27	29.5			383.02	235.1	336	226.1	Resistant to rust and leaf spot.	Suitable for planting in medium-fertility fields in Jiangxi and Fujian peanut areas.	Fujian Province	Crop Research Institute, Fujian Academy of Agricultural Sciences
Qianhuasheng 6	138	45.4	48.7	7.1	6	24	158	58	72.09	47.5	32.22			237.96		288			Guizhou Province.	Guizhou Province	Guizhou Rapeseed Research Institute
Qianhuasheng 5	132	42	45			18	160	60	70	47.38	31.16			383.7		386.5			Guizhou Province.	Guizhou Province	Guizhou Institute of Crop Germplasm Resources
Quanhua 27	120~130	45-55	48-60	5~7	4~6	13-23	170-210	75-85	65-72	49.66	30.42	48.3	34.5	438.6	349	505.8	368.7	Moderately resistant to leaf spot and rust, moderately susceptible to bacterial wilt.	Suitable for spring and autumn planting in small peanut areas in Fujian, Jiangxi, Guangxi, Hunan, Jiangsu, Hubei, and Henan.	Fujian Province	Quanzhou Agricultural Science Research Institute
Fuhua 8	129	43.6	51.3	6.7	5.5	15.3	191.3	74.5	66.4	51.9	32.1	43.9	39.2	261.63	171.52	253.07	171.65	Moderately resistant to rust, resistant to leaf spot, susceptible to bacterial wilt.	Fujian.	Fujian Province	Crop Research Institute, Fujian Academy of Agricultural Sciences
Fuhua 5	123.7	47.4	40.9	5.47	4.3		172.2	75.24	68.6	51.76	30.41			289.31	192.62	315.47	223.73	Resistant to leaf spot, moderately resistant to rust, susceptible to bacterial wilt.	Fujian.	Fujian Province	Crop Research Institute, Fujian Academy of Agricultural Sciences
Fuhua 13	125～128	30～35	33～38	5～8		15～20	150～160	70～74	73～75	47.9	30.7	38	40.4						Suitable for planting in Liaoning, China.	Liaoning Province	Liaoning Institute of Sandy Land Improvement and Utilization
Jinhua 9	129	50.29	50.43	6	5.2	16.8	178.2	62.8	70.2	42.7	32.64	37.4	40.73						Suitable for planting in major peanut-producing areas in Liaoning.	Liaoning Province	Jinzhou Academy of Agricultural Sciences
Zhong hua 4	120—130						150			50.77	30.7								Hubei, Hunan, Guangxi, and Guizhou provinces.	Hubei Province	Oil Crops Research Institute, Chinese Academy of Agricultural Sciences
Yueyou 79	124	55.8	57.3	7.2	5.8		173.2	32.23	70.5	51.92	32.23			271.45	191.37			Leaf spot: 3.0 level, rust: 2.7 level.	Guangdong Province.	Guangdong Province	Crop Research Institute, Guangdong Academy of Agricultural Sciences
Yuhua 8	120	41.5	46.4	11	7	11	205	85.6	75.2	53.06	31.05	40.64	38.54		130.29		143.07	Resistant to peanut leaf spot and virus disease.	Suitable for planting in various regions of Henan and surrounding provinces such as Hebei, Shandong, and Anhui with similar peanut production conditions.	Henan Province	Economic Crops Research Institute, Henan Academy of Agricultural Sciences
